# Supplementary material for: Natural transformation of the filamentous cyanobacterium Phormidium lacuna
Source: PLoS One. 2020 Jun 12;15(6):e0234440. doi: 10.1371/journal.pone.0234440 (PMC7292380; doi:10.1371/journal.pone.0234440)
Supplement: S1 Original Images — (ZIP) [file pone.0234440.s002.zip]

Archive with 16 entries (16 files):
- Fig 1.tif
- Figure 1A original.tif
- Figure 1B original.tif
- Figure 1C original.tif
- Figure 1D mutant high.jpg
- Figure 1D original mutant low.jpg
- Figure 1D original wild type high.jpg
- Figure 1D original wildtype low.jpg
- Figure 2C original.tif
- Figure 4A original.tif
- Figure 4B original.tif
- Figure 4C original.tif
- Figure 4D original.tif
- Figure S1 original .jpg
- Figure s1 original wild type.jpg
- originals.zip
